# Supplementary material for: In Silico Screening Based on Predictive Algorithms as a Design Tool for Exon Skipping Oligonucleotides in Duchenne Muscular Dystrophy
Source: PLoS One. 2015 Mar 27;10(3):e0120058. doi: 10.1371/journal.pone.0120058 (PMC4376395; doi:10.1371/journal.pone.0120058)
Supplement: S1 Script — (PL) [file pone.0120058.s010.pl]

# This script takes a fasta file containing exons with a certain length of flanking sequence and outputs
# (1) a csv file of oligo and target sequences with flanks (oligo_and_target_sequences.csv) and
# (2) a csv file giving energy calculations for each target sequence (ExonScreen_Out.csv)
#
# BioPerl must be installed
# The text interface version of RNAstructure (Mathews lab: http://rna.urmc.rochester.edu/RNAstructure.html) must be installed
# Environment and paths to RNAstructure should be modified below
# RNAstructure generates ct files that are then parsed to get output energy measurements
#
# RNAstructure must be installed and its paths specified below
#
# The fasta file is taken as the first argument
# Example usage: perl PerlForRNAstructureForExonScreen.pl HumanDMDexons44to55forNAR.fasta

# Various parameters can be specified below, as explained in comments beside each parameter

use strict;
use LWP::Simple;
use Bio::Seq;
use Bio::SeqIO;

# Set some parameters
my $xmer_len = 25;	        #xmer size (e.g. oligo length) for which dG to be calculated
my $flank_for_calc = 50;	#size of flanks ('F') around target region for which dG to be calculated
my $input_flank = 200;	        #flank size around exon in input fasta file (should not be less than sum of $flank_for_calc and $intronic_flank)
my $intronic_flank = 0;         #extend screen into intronic flanks by this number of bases (note that predictive formulae may be inaccurate
                                #outside of exon as very few intronic targets were present in the training datasets)

# Specify filename for sequences file to be output
my $sequences_file = "oligo_and_target_sequences.csv";

# Specify filename for energy calculations file to be output
my $outputfile = "ExonScreen_Out.csv";

# Here the environment and paths to RNAstructure should be specified (these need to be modified for your system):

# Set DATAPATH. This is the name given to an environment setting used by RNAstructure to locate thermodynamic parameter data.
$ENV{DATAPATH} = "PATH_TO_RNAstructure_TextInterface/RNAstructure/data_tables"; 

# Paths to RNAstructure programs to be used (change these for your system)
my $prog_bifold   = "PATH_TO_RNAstructure_TextInterface/RNAstructure/exe/bifold.exe";
my $prog_Fold   = "DPATH_TO_RNAstructure_TextInterface/RNAstructure/exe/Fold.exe";

####################################################################################################################

if ($#ARGV<0) { die("\n\nUsage format: PerlForRNAstructureForExonScreen.pl [fasta file]\nRequirements: BioPerl, RNAstructure (must modify script to set RNAstructure paths)
Current parameter settings (can be modified in script):
    xmer size (e.g. oligo length) for which dG to be calculated = $xmer_len
    size of flanks ('F') around target region for which dG to be calculated = $flank_for_calc
    flank size around exon in input fasta file = $input_flank
    extent of screen into intronic flanks = $intronic_flank
\n\n"); }
my $fasta_file = $ARGV[0];

# Check if files exist
if (! -e "$fasta_file") { die("\n\nFasta file $fasta_file does not exist!\n\n"); }

# Sanity check for input flank length
if ($input_flank < ($flank_for_calc + $intronic_flank)) { die("\n\nSpecified input flank length is too short! (should not be less than sum of F and extent of screen into intronic flanks)\n\n"); }

# Initialize some variables
my $seqio_obj;
my $SeqID;
my @SeqIDwords;
my $exon_number;
my $fasta_seq_len;
my $first_start_pos;
my $last_start_pos;
my $i;
my $target_seq;
my $revcom;
my $oligo_seq;
my $target_seq_with_flanks;
my $seq_obj;
my $dist_from_acc;

#open output file for writing and print header
open (SEQFILE, ">$sequences_file") || die("Cannot Open $sequences_file File");

# Print header
print SEQFILE "sequence_title,dist_from_acceptor,","oligo_seq,target_seq\n";

########### Use Bioperl to screen across exon #######################
$seqio_obj = Bio::SeqIO->new(-file => "$fasta_file", -format => "fasta" );
while ($seq_obj = $seqio_obj->next_seq) {  					#loop through all sequences in fasta file
    $SeqID = $seq_obj->display_id;  						#get sequence ID info
    @SeqIDwords = split(',', $SeqID);
    $exon_number = $SeqIDwords[0];						#get exon description
    $fasta_seq_len = $seq_obj->length;   					#get sequence length
    $first_start_pos = $input_flank-$flank_for_calc+1-$intronic_flank;		#find first start position for screen
    $last_start_pos = $fasta_seq_len-$input_flank-$flank_for_calc+1+$intronic_flank-$xmer_len;	#find last start position for screen
    $i=1;
    foreach $i ($first_start_pos..$last_start_pos){				#loop through all start positions
        $target_seq = $seq_obj->trunc($i+$flank_for_calc,$i+$flank_for_calc+$xmer_len-1);    #create target sequence object (trunc returns a sequence object, as opposed to subseq which returns a string)
        $revcom=$target_seq->revcom;						#get the reverse complement of the target sequence object
        $oligo_seq=$revcom->seq;						#transform the revcom object into a sequence (the oligo sequence)
        $target_seq_with_flanks = $seq_obj->subseq($i,$i+$flank_for_calc+$xmer_len+$flank_for_calc-1);  #get the target sequence and its flanks
        $dist_from_acc = $i-$input_flank+$flank_for_calc-1;                  #calculate distance from acceptor
        print SEQFILE "$SeqID,$dist_from_acc,","$oligo_seq,$target_seq_with_flanks\n";
    }
}$seq_obj = $seqio_obj->next_seq;
close (SEQFILE);


######################################### Step 2: energy calculations ###########################################

#Check if files exist
if (! -e "$sequences_file") { die("\n\nSequence file $sequences_file does not exist!\n\n"); }
if (! -e "$prog_bifold") { die("\n\nProgram $prog_bifold does not exist!\n\n"); }
if (! -e "$prog_Fold") { die("\n\nProgram $prog_Fold does not exist!\n\n"); }

#Read in sequences file
my @seq_data_lines=0;
open(DAT, $sequences_file) || die("Could not open file $sequences_file!");
my @target_data_lines=<DAT>;
close(DAT); 

#open output file for writing and print header
open (OUTPUTFILE, ">$outputfile") || die("Cannot Open $outputfile File");
print OUTPUTFILE "Exon Number,dist_from_acceptor,Oligo seq.,Target seq.,Ensemble energy,Target energy,Oligo energy,dG ($flank_for_calc base flanks)\n";

#initialize some variables
my $ensemble_energy;
my $target_energy;
my $oligo_energy;

#method to parse .ct file and return energy value
my $energy;
sub parse_ct_file {
	if (! -e $_[0]) { 						#If .ct file does not exist, return "No .ct file"
		$energy = "No .ct file";
		return ($energy);
	} else {
		open(DAT, $_[0]);
		my $first = <DAT>;					#else take first line of .ct file
		$first =~ s/\015?\012?$//;
		if ($first =~ m/ENERGY/) {				#find energy value
			my @words = split (" ", $first);
			$energy = $words[3];
		} else { $energy = "Possible error with energy calc"; }	#or, if energy value absent
		return ($energy);
		close(DAT);
	}
}

#Put sequence data into array and do energy calculations
#my $i=0;
my $j=0;
my @target_data=0;
my $target_file_name = "target.seq";
my $oligo_file_name = "oligo.seq";
my $ct_file_name_target_oligo = "target_oligo.ct";
my $ct_file_name_target = "target.ct";
my $ct_file_name_oligo = "oligo.ct";

foreach $i (1..$#target_data_lines)	{					#Loop over all lines; skip first line
	my $target_data_line = $target_data_lines[$i];
	$target_data_line =~ s/\015?\012?$//;
	my @target_data_words = split(',', $target_data_line);
	foreach $j (0..$#target_data_words) {
		$target_data_words[$j] =~ s/\015?\012?$//;
		$target_data[$i][$j] = $target_data_words[$j];
		}

	################ Write temporary .seq input files for RNAstructure ##############
	open (TARGETSEQFILE, ">$target_file_name") || die("Cannot Open $target_file_name File");
	open (OLIGOSEQFILE, ">$oligo_file_name") || die("Cannot Open $oligo_file_name File");
	print TARGETSEQFILE ";\r\n$target_data[$i][0],$target_data[$i][1]\r\n$target_data[$i][3] 1";
	print OLIGOSEQFILE ";\r\n$target_data[$i][0],$target_data[$i][1]\r\n$target_data[$i][2] 1";
	close(TARGETSEQFILE);
	close(OLIGOSEQFILE);
	########################################################################

	print "\n\n**************** Starting calculations for oligo number $target_data[$i][0] $target_data[$i][1] *******************\n\n";

	############ run bifold to generate temporary .ct file with ensemble energy information #################
	########### parse output using method parse_ct_file method to return ensemble energy ################
	my $return_value_bifold = system("$prog_bifold -i -L 30 -M 20 -P 10 -T 310.15 $target_file_name $oligo_file_name $ct_file_name_target_oligo");  #-i flag appears to affect only the energy calculation, not the folding, and to behave oppositely to what is described in user documentation
	if ($return_value_bifold == 0) {
		print "Success with bifold! ...now parsing ct file...\n";
		$ensemble_energy = parse_ct_file ($ct_file_name_target_oligo);
		print "Ensemble energy = $ensemble_energy\n\n";
	}	
	else {
		printf "Failed with error code %d\nError message: $?\n\n", 
		$return_value_bifold>>8;
	}

	############ run Fold to generate temporary .ct file with target energy information #################
	############ parse output using method parse_ct_file method to return target energy ##############
	my $return_value_Fold_target = system("$prog_Fold $target_file_name $ct_file_name_target");
	if ($return_value_Fold_target == 0) {
		print "Success with Fold of target! ...now parsing ct file...\n";
		$target_energy = parse_ct_file ($ct_file_name_target);
		print "Target energy = $target_energy\n\n";
	}	
	else {
		printf "Failed with error code %d\nError message: $?\n\n", 
		$return_value_Fold_target>>8;
	}

	############ run Fold to generate temporary .ct file with oligo energy information #################
	############ parse output using method parse_ct_file method to return oligo energy ##############
	my $return_value_Fold_oligo = system("$prog_Fold $oligo_file_name $ct_file_name_oligo");
	if ($return_value_Fold_oligo == 0) {
		print "Success with Fold of oligo! ...now parsing ct file...\n";
		$oligo_energy = parse_ct_file ($ct_file_name_oligo);
		if ("$oligo_energy" eq "Possible error with energy calc") {
			$oligo_energy = 0; 			#many oligos are too small to fold and return no energy value
		} print "Oligo energy = $oligo_energy\n\n";			
	}	
	else {
		printf "Failed with error code %d\nError message: $?\n\n", 
		$return_value_Fold_oligo>>8;
	}
	
	############# calculate dG and print data to output file #############
	my $dG = ($ensemble_energy-$target_energy-$oligo_energy);
	print OUTPUTFILE "$target_data[$i][0],$target_data[$i][1],$target_data[$i][2],$target_data[$i][3],$ensemble_energy,$target_energy,$oligo_energy,$dG\n";
}
close (OUTPUTFILE);

# delete all temporary files
unlink ($target_file_name);
unlink ($oligo_file_name);
unlink ($ct_file_name_target_oligo);
unlink ($ct_file_name_target);
unlink ($ct_file_name_oligo);
