# Supplementary material for: In Silico Screening Based on Predictive Algorithms as a Design Tool for Exon Skipping Oligonucleotides in Duchenne Muscular Dystrophy
Source: PLoS One. 2015 Mar 27;10(3):e0120058. doi: 10.1371/journal.pone.0120058 (PMC4376395; doi:10.1371/journal.pone.0120058)
Supplement: S1 Sequences — (FASTA) [file pone.0120058.s011.fasta]

>exon|44|from|32234833|to|32235380|gi224589822:c32235380-32234833 Homo sapiens chromosome X| GRCh37.p5 Primary Assembly
AGTATTTTTTTAAAATGTTGTGTGTACATGCTAGGTGTGTATATTAATTTTTATTTGTTACTTGAAACTA
AACTCTGCAAATGCAGGAAACTATCAGAGTGATATCTTTGTCAGTATAACCAAAAAATATACGCTATATC
TCTATAATCTGTTTTACATAATCCATCTATTTTTCTTGATCCATATGCTTTTACCTGCAGGCGATTTGAC
AGATCTGTTGAGAAATGGCGGCGTTTTCATTATGATATAAAGATATTTAATCAGTGGCTAACAGAAGCTG
AACAGTTTCTCAGAAAGACACAAATTCCTGAGAATTGGGAACATGCTAAATACAAATGGTATCTTAAGGT
AAGTCTTTGATTTGTTTTTTCGAAATTGTATTTATCTTCAGCACATCTGGACTCTTTAACTTCTTAAAGA
TCAGGTTCTGAAGGGTGATGGAAATTACTTTTGACTGTTGTTGTCATCATTATATTACTAGAAAGAAAAT
TATCATAATGATAATATTAGAGCACGGTGCTATGGACTTTTTGTGTCAGGATGAGAGA

>exon|45|from|31986256|to|31986831|gi224589822:c31986831-31986256 Homo sapiens chromosome X| GRCh37.p5 Primary Assembly
TCCCTGACACATAAAAGGTGTCTTTCTGTCTTGTATCCTTTGGATATGGGCATGTCAGTTTCATAGGGAA
ATTTTCACATGGAGCTTTTGTATTTCTTTCTTTGCCAGTACAACTGCATGTGGTAGCACACTGTTTAATC
TTTTCTCAAATAAAAAGACATGGGGCTTCATTTTTGTTTTGCCTTTTTGGTATCTTACAGGAACTCCAGG
ATGGCATTGGGCAGCGGCAAACTGTTGTCAGAACATTGAATGCAACTGGGGAAGAAATAATTCAGCAATC
CTCAAAAACAGATGCCAGTATTCTACAGGAAAAATTGGGAAGCCTGAATCTGCGGTGGCAGGAGGTCTGC
AAACAGCTGTCAGACAGAAAAAAGAGGTAGGGCGACAGATCTAATAGGAATGAAAACATTTTAGCAGACT
TTTTAAGCTTTCTTTAGAAGAATATTTCATGAGAGATTATAAGCAGGGTGAAAGGCACTAACATTAAAGA
ACCTATCAACCATTAATCAACAGCAGTAAAGAAATTTTTTATTTCTTTTTTTCATATACTAAAATATATA
CTTGTGGCTAGTTAGT

>exon|46|from|31949997|to|31950544|gi224589822:c31950544-31949997 Homo sapiens chromosome X| GRCh37.p5 Primary Assembly
TAATCTCTTATCATTTAGAGATTCTTGAAATATTGAAATTACTTTGTTCAAAGTGAATGAATTTTCTTAA
ATTATGTATGGTTAACATCTTTTAAATTGCTTATTTTTAAATTGCCATGTTTGTGTCCCAGTTTGCATTA
ACAAATAGTTTGAGAACTATGTTGGAAAAAAAAATAACAATTTTATTCTTCTTTCTCCAGGCTAGAAGAA
CAAAAGAATATCTTGTCAGAATTTCAAAGAGATTTAAATGAATTTGTTTTATGGTTGGAGGAAGCAGATA
ACATTGCTAGTATCCCACTTGAACCTGGAAAAGAGCAGCAACTAAAAGAAAAGCTTGAGCAAGTCAAGGT
AATTTTATTTTCTCAAATCCCCCAGGGCCTGCTTGCATAAAGAAGTATATGAATCTATTTTTTAATTCAA
TCATTGGTTTTCTGCCCATTAGGTTATTCATAGTTCCTTGCTAAAGTGTTTTTCTCACAACTTTATTTCT
TCTTAACCCTGCAGTTCTGAACCAGTGCACATAAGAACATATGTATATATGTGTGTGT

>exon|47|from|31947513|to|31948062|gi224589822:c31948062-31947513 Homo sapiens chromosome X| GRCh37.p5 Primary Assembly
ACAGAGATTTATCTACTGAGGGGGTGAGTGTTTCAGTCAATCAGCTCTGTGCTCAGATAGAAAACTGTTG
GTATTTGAGGTACCACTGGGCCCTCGGTCAAGTCGCTTCATTTTGATAGACTAATCAATAGAAGCAAAGA
CAAGGTAGTTGGAATTGTGCTGTAATTCATTTTAAACGTTGTTGCATTTGTCTGTTTCAGTTACTGGTGG
AAGAGTTGCCCCTGCGCCAGGGAATTCTCAAACAATTAAATGAAACTGGAGGACCCGTGCTTGTAAGTGC
TCCCATAAGCCCAGAAGAGCAAGATAAACTTGAAAATAAGCTCAAGCAGACAAATCTCCAGTGGATAAAG
GTTAGACATTAACCATCTCTTCCGTCACATGTGTTAAATGTTGCAAGTATTTGTATGTATTTTGTTTCCT
GGGTGCTTCATTGGTCGGGGAGGAGGCTGGTATGTGGATTGTTGTTTTGTTTTGTTTTTTTAACCTGACC
GTTTGCTTTGGCTATATGTTTTGTTGTGGCTAGAAAAAATGATGATGGTGAATGGCTTTA

>exon|48|from|31893105|to|31893690|gi224589822:c31893690-31893105 Homo sapiens chromosome X| GRCh37.p5 Primary Assembly
GTTAATGAATAATTTTGAATACATTGGTTAAATCCCAACATGTAATATATGTAAATAATCAATATTATGC
TGCTAAAATAACACAAATCAGTAAGATTCTGTAATATTTCATGATAAATAACTTTTGAAAATATATTTTT
AAACATTTTGGCTTATGCCTTGAGAATTATTTACCTTTTTAAAATGTATTTTCCTTTCAGGTTTCCAGAG
CTTTACCTGAGAAACAAGGAGAAATTGAAGCTCAAATAAAAGACCTTGGGCAGCTTGAAAAAAAGCTTGA
AGACCTTGAAGAGCAGTTAAATCATCTGCTGCTGTGGTTATCTCCTATTAGGAATCAGTTGGAAATTTAT
AACCAACCAAACCAAGAAGGACCATTTGACGTTAAGGTAGGGAACTTTTTGCTTTAAATATTTTTGTCTT
TTTTAAGAAAAATGGCAATATCACTGAATTTTCTCATTTGGTATCATTATTAAAGACAAAATATTACTTG
TTAAAGTGTGGTAAGGAAGACTTTATTCAGGATAACCACAATAGGCACAGGGACCACTGCAATGGAGTAT
TACAGGAGGTTGGATAGAGAGAGATT

>exon|49|from|31854635|to|31855136|gi224589822:c31855136-31854635 Homo sapiens chromosome X| GRCh37.p5 Primary Assembly
TTGGATGAATTTTTTTTAAGTTTAATGTGTTTCACATCTCTGTTTCTTTTCTCTGCACCAAAAGCTACAT
TTTTGTGCCCTTATGTACCAGGCAGAAATTGATCTGCAATACATGTGGAGTCTCCAAGGGTATATTTAAA
TTTAGTAATTTTATTGCTAACTGTGAAGTTAATCTGCACTATATGGGTTCTTTTCCCCAGGAAACTGAAA
TAGCAGTTCAAGCTAAACAACCGGATGTGGAAGAGATTTTGTCTAAAGGGCAGCATTTGTACAAGGAAAA
ACCAGCCACTCAGCCAGTGAAGGTAATGAAGCAACCTCTAGCAATATCCATTACCTCATAATGGGTTATG
CTTCCCCTGTTGTACATTTGCCATTGACGTGGACTATTTATAATCAGTGAAATAACTTGTAAGGAAATAC
TGGCCATACTGTAATAGCAGAGGCAAAGCTGTCTTTTTGATCAGCATATCCTATTTATATATTGTGATCT
TAAGGCTATTAA

>exon|50|from|31837892|to|31838400|gi224589822:c31838400-31837892 Homo sapiens chromosome X| GRCh37.p5 Primary Assembly
TGGAGCAATTGATAAATATTTGTAGGGTGGTTGGCTAAAATAATTATAATTCCTTTAAAAGAAATTCTAC
CCACTAAAGTTAATTTAGAAGTAAAATATAATAGAAATCCAATAATATATTCACCAAATGGATTAAGATG
TTCATGAATTATCTTCAAAGTGTTAATCGAATAAGTAATGTGTATGCTTTTCTGTTAAAGAGGAAGTTAG
AAGATCTGAGCTCTGAGTGGAAGGCGGTAAACCGTTTACTTCAAGAGCTGAGGGCAAAGCAGCCTGACCT
AGCTCCTGGACTGACCACTATTGGAGCCTGTAAGTATACTGGATCCCATTCTCTTTGGCTCTAGCTATTT
GTTCAAAAGTGCAACTATGAAGTGATGACTGGGTGAGAGAGAAAATTTGTTTCAATTCTAAAGATAGAGA
TAAACCTTTGTGTTATTGACTGTGCAAAAAGTCTTAGAGTACATTCCTTGGAAATTGACTCTGATTCAAA
GTGTTGCATGACAACGGGA

>exon|51|from|31791877|to|31792509|gi224589822:c31792509-31791877 Homo sapiens chromosome X| GRCh37.p5 Primary Assembly
TCATTTTCTACCATGTATTGCTAAACAAAGTATCCACATTGTTAGAAAAAGATATATAATGTCATGAATA
AGAGTTTGGCTCAAATTGTTACTCTTCAATTAAATTTGACTTATTGTTATTGAAATTGGCTCTTTAGCTT
GTGTTTCTAATTTTTCTTTTTCTTCTTTTTTCCTTTTTGCAAAAACCCAAAATATTTTAGCTCCTACTCA
GACTGTTACTCTGGTGACACAACCTGTGGTTACTAAGGAAACTGCCATCTCCAAACTAGAAATGCCATCT
TCCTTGATGTTGGAGGTACCTGCTCTGGCAGATTTCAACCGGGCTTGGACAGAACTTACCGACTGGCTTT
CTCTGCTTGATCAAGTTATAAAATCACAGAGGGTGATGGTGGGTGACCTTGAGGATATCAACGAGATGAT
CATCAAGCAGAAGGTATGAGAAAAAATGATAAAAGTTGGCAGAAGTTTTTCTTTAAAATGAAGATTTTCC
ACCAATCACTTTACTCTCCTAGACCATTTCCCACCAGTTCTTAGGCAACTGTTTCTCTCTCAGCAAACAC
ATTACTCTCACTATTCAGCCTAAGTATAATCAAGGATATAAATTAATGCAAATAACAAAAGTAGCCATAC
ATT

>exon|52|from|31747548|to|31748065|gi224589822:c31748065-31747548 Homo sapiens chromosome X| GRCh37.p5 Primary Assembly
TTTCATTTGAAATATTTTTGATATCTAAGAATGAAACATATTTCCTGTTAAATTGTTTTCTATAAACCCT
TATACAGTAACATCTTTTTTATTTCTAAAAGTGTTTTGGCTGGTCTCACAATTGTACTTTACTTTGTATT
ATGTAAAAGGAATACACAACGCTGAAGAACCCTGATACTAAGGGATATTTGTTCTTACAGGCAACAATGC
AGGATTTGGAACAGAGGCGTCCCCAGTTGGAAGAACTCATTACCGCTGCCCAAAATTTGAAAAACAAGAC
CAGCAATCAAGAGGCTAGAACAATCATTACGGATCGAAGTAAGTTTTTTAACAAGCATGGGACACACAAA
GCAAGATGCATGACAAGTTTCAATAAAAACTTAAGTTCATATATCCCCCTCACATTTATAAAAATAATGT
GAAATAATTGTAAATGATAACAATTGTGCTGAGATTTTCAGTCCATAATGTTACCTTTTAATAAATGAAT
GTAATTCCATTGAATAGAAGAAATACAT

>exon|53|from|31697292|to|31697903|gi224589822:c31697903-31697292 Homo sapiens chromosome X| GRCh37.p5 Primary Assembly
TCAGGAAAATAATTTAACAGAAACTAATATTTGCCATCAAAAAAGCAAAGAATCCTGTTGTTCATCATCC
TAGCCATAACACAATGAATAATTTTTTAAATAAGCAACATAAATGTGAGATAACGTTTGGAAGTTACATT
TAAAATGTCTCCTCCAGACTAGCATTTACTACTATATATTTATTTTTCCTTTTATTCTAGTTGAAAGAAT
TCAGAATCAGTGGGATGAAGTACAAGAACACCTTCAGAACCGGAGGCAACAGTTGAATGAAATGTTAAAG
GATTCAACACAATGGCTGGAAGCTAAGGAAGAAGCTGAGCAGGTCTTAGGACAGGCCAGAGCCAAGCTTG
AGTCATGGAAGGAGGGTCCCTATACAGTAGATGCAATCCAAAAGAAAATCACAGAAACCAAGGTTAGTAT
CAAAGATACCTTTTTAAAATAAAATACTGGTTACATTTGATAAAATTATACCATAGATTGTAATTTAATG
ATGTTTAATGTAAAGTTATTAACAGAAAATCACGTTAAAGCTGAAATGAACAGTAGACTTTGTATATTTA
TTTTCTTAGAGACAGAGTCTCACTGTCACCCAGGCTAAAGTGCAGTGGCACA

>exon|54|from|31675907|to|31676461|gi224589822:c31676461-31675907 Homo sapiens chromosome X| GRCh37.p5 Primary Assembly
CATTTGAAAAGTTTGTCCTGAAAGGTGGGTTACCTTATACTGTCATGATTGACTAAATCATATGGTAGGT
TAAAAGCAATCTAATATATGTATTCTGACCTGAGGATTCAGAAGCTGTTTACGAAGTATTTTAAGACACT
CCAACTAGAGATTTCATAAAAAAAACTGACATTCATTCTCTTTCTCATAAAAATCTATAGCAGTTGGCCA
AAGACCTCCGCCAGTGGCAGACAAATGTAGATGTGGCAAATGACTTGGCCCTGAAACTTCTCCGGGATTA
TTCTGCAGATGATACCAGAAAAGTCCACATGATAACAGAGAATATCAATGCCTCTTGGAGAAGCATTCAT
AAAAGGTATGAATTACATTATTTCTAAAACTACTGTTGGCTGTAATAATGGGGTGGTGAAACTGGATGGA
CCATGAGGATTTGTTTTTCCAATCCAGCTAAACTGGAGCTTGGGAGGGTTCAAGACGATAAATACCAACT
AAACTCACGGACTTGGCTCAGACTTCTATTTTAAAAACGAGGAACATAAGATCTCATTTGCCCGC

>exon|55|from|31645590|to|31646179|gi224589822:c31646179-31645590 Homo sapiens chromosome X| GRCh37.p5 Primary Assembly
CGCCTTTAAGTTAAATAAAAATGAAAGTAAATAGACTGCACAATATTATAGTTGTTGCTTAAAGGAAGAG
CTGTAGCAACAACTCACCCCATTGTTGGTATATTACAATTTAGTTCCTCCATCTTTCTCTTTTTATGGAG
TTCACTAGGTGCACCATTCTGATATTTAATAATTGCATCTGAACATTTGGTCCTTTGCAGGGTGAGTGAG
CGAGAGGCTGCTTTGGAAGAAACTCATAGATTACTGCAACAGTTCCCCCTGGACCTGGAAAAGTTTCTTG
CCTGGCTTACAGAAGCTGAAACAACTGCCAATGTCCTACAGGATGCTACCCGTAAGGAAAGGCTCCTAGA
AGACTCCAAGGGAGTAAAAGAGCTGATGAAACAATGGCAAGTAAGTCAGGCATTTCCGCTTTAGCACTCT
TGTGGATCCAATTGAACAATTCTCAGCATTTGTACTTGTAACTGACAAGCCAGGGACAAAACAAAATAGT
TGCTTTTATACAGCCTGATGTATTTCGGTATTTGGACAAGGAGGAGAGAGGCAGAGGGAGAAGGAAACAT
CATTTATAATTCCACTTAACACCCTCGTCT
