# Supplementary material for: In Silico Screening Based on Predictive Algorithms as a Design Tool for Exon Skipping Oligonucleotides in Duchenne Muscular Dystrophy
Source: PLoS One. 2015 Mar 27;10(3):e0120058. doi: 10.1371/journal.pone.0120058 (PMC4376395; doi:10.1371/journal.pone.0120058)
Supplement: S1 Table — (XLSX) [file pone.0120058.s012.xlsx]

## Sheet: Feuil1
Study (comments here)	Author	Chemistry	Targeted exon	Oligo	Distance from acceptor (position of last base relative to acceptor)	ACP	Distance from Donor (position of 1st base relative to donor)	Length	Skip level (reported)	% skip	Skip level (num)	Skip or No skip	Skip >25/30%?	Exon Length	Exon Malueka Category	niscore	niscore_per_base	ACC_FL	ACC_LAST8	ACC_LAST15	ACC_BEST8	ACC_AVE	%GC oligo	GCs (number of)	%GC 5' intron 200 bases upstream	%GC fold increase target over 5' intron	%GC increase target over 5' intron	Decrease in GC% due to blocking by oligo	Decrease in ratio of exon to intron %GC due to oligo blocking	%GC exon	Total GCs in exon	Total GCs in target	# exon GCs blocked by oligo	Length of exon when blocked by oligo	%GC of exon when blocked by oligo	Exon v intron %GC	Exon v intron %GC after blocking by oligo	dG (TargetAsExon, RNAstructure)	dG (50BaseFlanksAroundTarget, RNA structure)	dG (100BaseFlanks, RNAstructure)	dG (200BaseFlanks, RNAstructure)	dG (ExonStartTo10BaseDownFromOligo, RNAstructure)	RNAeval target-oligo	dG TargetAsExon oligo::target (RNAcofold)	dG 50bp flanks oligo::target (RNAcofold)	dG 100bp flanks oligo::target (RNAcofold)	dG 150bp flanks oligo::target (RNAcofold)	Free E oligo dimer (RNAcofold)	Free E target monomer (RNAcofold)
2009 Popplewell	Popplewell	PMO	44	h44A30/1	9	0.159	109	30	Excellent (>50%)	97	2	1	1	148	C	3.62152	0.121	5.11e-08	0.151654	0.000383062	0.153624	0.372331	47	14	0.285	1.65	18.5	2.84	0.1	0.36	53	14.1	38.9	118	33	1.26	1.16	-47.9	-44.9	-36	-35.1	-49.4	-54.4	-44.03	-42.53	-32.19	-34.96	-11.5797	-26.2499
2009 Popplewell	Popplewell	PMO	44	h44A30/2	14	0.193	104	30	Excellent (>50%)	95	2	1	1	148	C	-3.23488	-0.108	6.31e-08	0.0875128	0.0181282	0.190309	0.43519	43	13	0.285	1.51	14.5	1.83	0.06	0.36	53	12.9	40.1	118	34	1.26	1.19	-44.4	-44.9	-36.4	-32.8	-46.4	-51.3	-41.11	-39.78	-30.44	-32.91	-7.86038	-28.127
2009 Popplewell	Popplewell	PMO	44	h44A30/3	19	0.226	99	30	Excellent (>50%)	52.1	2	1	1	148	C	-9.24028	-0.308	1.14e-06	0.178377	0.0493893	0.203539	0.440283	37	11	0.285	1.3	8.5	0.3	0.01	0.36	53	11.1	41.9	118	35.5	1.26	1.25	-42.9	-39	-34.5	-27.1	-45.2	-48.6	-39.8	-35.34	-30.7	-29.92	-7.74056	-29.5652
2009 Popplewell	Popplewell	PMO	44	h44E30/I	49	0.429	69	30	Good (30-50%)	35	2	1	1	148	C	5.94676	0.198	2.29e-06	0.00834763	0.000185339	0.199778	0.474032	33	10	0.285	1.16	4.5	-0.71	-0.03	0.36	53	9.9	43.1	118	36.5	1.26	1.28	-36.8	-35.8	-40.9	-35.2	-37.5	-48.1	-33.71	-32.76	-37.83	-33.63	-7.54574	-32.5995
2009 Popplewell	Popplewell	PMO	44	h44B30/2	54	0.463	64	30	Excellent (>50%)	80.5	2	1	1	148	C	11.7485	0.392	3.49e-07	0.00348853	0.000998112	0.0340772	0.447796	37	11	0.285	1.3	8.5	0.3	0.01	0.36	53	11.1	41.9	118	35.5	1.26	1.25	-38.5	-37.9	-37.9	-36.3	-37.8	-50	-34.93	-33.26	-35.03	-38.21	-10.8899	-31.782
2009 Popplewell	Popplewell	PMO	44	h44B30/3	59	0.497	59	30	Excellent (>50%)	61	2	1	1	148	C	12.8322	0.428	6.52e-09	0.00200932	7.99e-06	0.0340772	0.385305	43	13	0.285	1.51	14.5	1.83	0.06	0.36	53	12.9	40.1	118	34	1.26	1.19	-36.9	-38.7	-39.5	-38.4	-40.6	-53.9	-35.44	-35.46	-36.78	-38.43	-12.3678	-29.2714
2009 Popplewell	Popplewell	PMO	44	h44B30/4	64	0.53	54	30	Low (<10%)	5	0	0	0	148	C	8.4945	0.283	8.07e-09	0.000316797	1.66e-05	0.0340772	0.409174	43	13	0.285	1.51	14.5	1.83	0.06	0.36	53	12.9	40.1	118	34	1.26	1.19	-39.6	-40.3	-36.8	-35.3	-43.6	-54.6	-36.61	-37.29	-34.41	-35.69	-14.9259	-29.5829
2009 Popplewell	Popplewell	PMO	44	h44B30/5	69	0.564	49	30	Excellent (>50%)	63.3	2	1	1	148	C	12.9444	0.431	7.25e-08	0.0124349	9.96e-05	0.0231071	0.402656	40	12	0.285	1.4	11.5	1.07	0.04	0.36	53	12	41	118	34.7	1.26	1.22	-37.5	-38.1	-30.4	-31.1	-39.8	-51.4	-36.1	-37.1	-31.59	-35.7	-14.507	-29.6356
2009 Popplewell	Popplewell	PMO	44	h44B30/6	74	0.598	44	30	Good (30-50%)	32.5	2	1	1	148	C	11.1103	0.37	3.06e-07	0.440833	0.00236176	0.440833	0.414058	37	11	0.285	1.3	8.5	0.3	0.01	0.36	53	11.1	41.9	118	35.5	1.26	1.25	-35.3	-34.4	-29	-28.5	-35.7	-49.4	-34.62	-36.64	-27.98	-33.58	-10.9055	-29.0375
2009 Popplewell	Popplewell	PMO	44	h44B30/7	79	0.632	39	30	Medium (10-30%)	26	1	1	0	148	C	5.7565	0.192	2.55e-07	0.0145237	0.00151628	0.440833	0.40958	37	11	0.285	1.3	8.5	0.3	0.01	0.36	53	11.1	41.9	118	35.5	1.26	1.25	-35.5	-35.5	-33.2	-24.5	-35.4	-49.1	-32.92	-31.92	-29.61	-30.13	-12.2104	-28.2776
2009 Popplewell	Popplewell	PMO	44	h44B30/8	84	0.666	34	30	Low (<10%)	4.6	0	0	0	148	C	8.96336	0.299	2.94e-07	0.00276279	0.000338404	0.440833	0.387707	37	11	0.285	1.3	8.5	0.3	0.01	0.36	53	11.1	41.9	118	35.5	1.26	1.25	-29	-27.7	-23.6	-22.3	-26.9	-49.3	-26.33	-26.72	-21.84	-23.99	-25.4989	-27.0859
2009 Popplewell	Popplewell	PMO	44	h44C30/1	106	0.814	12	30	Good (30-50%)	42	2	1	1	148	C	6.3931	0.213	2.16e-07	0.489139	0.0216189	0.489139	0.451142	37	11	0.285	1.3	8.5	0.3	0.01	0.36	53	11.1	41.9	118	35.5	1.26	1.25	-42.7	-33.6	-35.4	-31.4	-42.7	-49.3	-38.49	-34.96	-34.46	-31.07	-8.39367	-30.3221
2009 Popplewell	Popplewell	PMO	44	h44C30/2	111	0.848	7	30	Medium (10-30%)	22	1	1	0	148	C	-2.6569	-0.089	1.35e-06	0.0255458	0.00682091	0.489139	0.470324	33	10	0.285	1.16	4.5	-0.71	-0.03	0.36	53	9.9	43.1	118	36.5	1.26	1.28	-39.6	-36.1	-35.5	-30.4	-39.5	-47.3	-37.14	-36.39	-34.32	-29.75	-7.68347	-29.1408
2009 Popplewell	Popplewell	PMO	44	h44C30/3	116	0.882	2	30	Good (30-50%)	35	2	1	1	148	C	-5.0269	-0.168	1.92e-06	0.0182922	0.00948861	0.489139	0.478559	33	10	0.285	1.16	4.5	-0.71	-0.03	0.36	53	9.9	43.1	118	36.5	1.26	1.28	-40.5	-34.5	-32.6	-25.5	-37.4	-47.7	-36.89	-32.59	-30.88	-31.54	-11.7979	-30.5284
2009 Popplewell	Popplewell	PMO	45	h45A30/1	0	0.082	146	30	Excellent (>50%)	64.5	2	1	1	176	A	9.00916	0.3	3.8e-11	9.76e-05	1.12e-06	0.00130105	0.333353	60	18	0.37	1.62	23	2.87	0.08	0.46	81	18	63	146	43.1	1.24	1.17	-50	-46.9	-42	-42.2	-53.7	-64.4	-49.39	-41.84	-37.79	-36.8	-11.0799	-35.9578
2009 Popplewell	Popplewell	PMO	45	h45A30/2	4	0.105	142	30	Excellent (>50%)	91.4	2	1	1	176	A	8.65816	0.289	1.39e-10	0.0033481	1.95e-06	0.0044566	0.315662	60	18	0.37	1.62	23	2.87	0.08	0.46	81	18	63	146	43.1	1.24	1.17	-46.9	-42.9	-42.3	-39.5	-50.5	-64.1	-43.79	-37.33	-35.95	-32.44	-13.6386	-38.9752
2009 Popplewell	Popplewell	PMO	45	h45A30/3	38	0.298	108	30	Low (<10%)	6.3	0	0	0	176	A	12.5905	0.42	1.17e-05	0.0261688	0.0030306	0.306792	0.502932	40	12	0.37	1.08	3	-1.24	-0.03	0.46	81	12	69	146	47.3	1.24	1.28	-35.9	-35.2	-36.8	-34.3	-38.8	-51.2	-35.81	-32.37	-32.08	-29.31	-12.2714	-36.5631
2009 Popplewell	Popplewell	PMO	45	h45A30/8	70	0.48	76	30	Low (<10%)	1.6	0	0	0	176	A	17.1721	0.572	3.18e-05	0.0069046	0.00439672	0.269583	0.523716	40	12	0.37	1.08	3	-1.24	-0.03	0.46	81	12	69	146	47.3	1.24	1.28	-39.9	-36.6	-36.7	-32.3	-42.3	-52.2	-39.6	-33.75	-31.65	-33.94	-15.4571	-34.6293
2009 Popplewell	Popplewell	PMO	45	h45A30/4	93	0.611	53	30	None	0	0	0	0	176	A	3.594	0.12	1.02e-06	0.00834028	0.00700758	0.147946	0.49291	43	13	0.37	1.16	6	-0.62	-0.02	0.46	81	12.9	68.1	146	46.6	1.24	1.26	-41.8	-45	-40.2	-37.7	-41.5	-53.3	-40.29	-41.71	-39.74	-36.39	-8.4458	-32.0081
2009 Popplewell	Popplewell	PMO	45	h45A30/5	129	0.815	17	30	Medium (10-30%)	11.2	1	1	0	176	A	14.9431	0.498	1.49e-09	0.0297111	3.44e-05	0.061151	0.385087	63	19	0.37	1.7	26	3.49	0.09	0.46	81	18.9	62.1	146	42.5	1.24	1.15	-45.5	-40.4	-36.6	-37.1	-45.5	-65.6	-42.47	-41.18	-36.71	-37.5	-19.9039	-30.5752
2009 Popplewell	Popplewell	PMO	45	h45A30/6	137	0.861	9	30	None	0	0	0	0	176	A	17.5945	0.586	1.96e-08	0.0488409	0.0208862	0.061151	0.410492	53	16	0.37	1.43	16	1.43	0.04	0.46	81	15.9	65.1	146	44.6	1.24	1.21	-45	-45.2	-40.3	-38.2	-45	-62.3	-43.07	-43.94	-40.18	-36.73	-25.2607	-31.1148
2009 Popplewell	Popplewell	PMO	45	h45A30/7	158	0.98	-12	30	Low (<10%)	1.6	0	0	0	176	A	9.9469	0.332	5.34e-06	0.00599447	0.00131609	0.331982	0.610793	50	15	0.37	1.35	13	0.82	0.02	0.46	81	15	66	146	45.2	1.24	1.22	-22.6	-44.3	-44.9	-45.8	-52.1	-57.1	-23.27	-39.04	-43.18	-41.82	-4.86631	-36.309
2009 Popplewell	Popplewell	PMO	46	h46A7	0	0.081	123	25	Low (<10%)	9.1	0	0	0	148	C	9.2445	0.37	3.14e-05	0.127974	0.02416	0.127974	0.422604	32	8	0.245	1.31	7.5	-0.64	-0.03	0.35	52	8	44	123	35.8	1.43	1.46	-33.6	-20.5	-22.9	-17.8	-37	-36.9	-31.99	-18.48	-17.33	-19.27	-5.23474	-29.3741
2009 Popplewell	Popplewell	PMO	46	h46A9	14	0.176	109	25	Low (<10%)	2.1	0	0	0	148	C	-0.30566	-0.012	0.00102807	0.0198466	0.00479239	0.127974	0.493574	28	7	0.245	1.14	3.5	-1.45	-0.06	0.35	52	7	45	123	36.6	1.43	1.49	-27.7	-21.2	-20.3	-14.7	-30.3	-35.2	-27.99	-18.04	-18.97	-17.44	-7.34151	-31.6454
2009 Popplewell	Popplewell	PMO	46	h46A8	47	0.399	76	25	Low (<10%)	5.4	0	0	0	148	C	-8.2021	-0.328	1.93e-06	0.000618264	3.8e-05	0.0668837	0.321376	32	8	0.245	1.31	7.5	-0.64	-0.03	0.35	52	8	44	123	35.8	1.43	1.46	-29.2	-32.3	-19	-25.7	-33.6	-37.8	-28.67	-29.12	-16.7	-17.1	0.514582	-23.7442
2009 Popplewell	Popplewell	PMO	46	h46A10	60	0.486	63	25	None	0	0	0	0	148	C	9.194	0.368	9.63e-07	0.0533399	0.000762149	0.164086	0.400206	40	10	0.245	1.63	15.5	0.99	0.04	0.35	52	10	42	123	34.1	1.43	1.39	-35.3	-37	-28.9	-26.6	-36.6	-42.7	-35.09	-35.55	-26.99	-24.61	-2.28486	-21.2085
2009 Popplewell	Popplewell	PMO	46	h46A1	85	0.655	38	25	Low (<10%)	8.3	0	0	0	148	C	8.04056	0.322	0.000263268	0.0179519	0.00435472	0.404606	0.552396	48	12	0.245	1.96	23.5	2.62	0.11	0.35	52	12	40	123	32.5	1.43	1.33	-36.3	-39	-39.7	-36.4	-37.4	-46.9	-33.36	-34.1	-38.72	-33.76	-9.7015	-22.735
2009 Popplewell	Popplewell	PMO	46	h46A30/1	85	0.672	33	30	Excellent (>50%)	75.6	2	1	1	148	C	13.0406	0.435	3.32e-05	0.0349333	0.000749978	0.404606	0.551018	47	14	0.245	1.92	22.5	3.02	0.12	0.35	52	14.1	37.9	118	32.1	1.43	1.31	-44.1	-42.9	-46.5	-42.1	-45.7	-55.8	-40.89	-38.55	-45.29	-39.46	-10.3088	-26.8452
2009 Popplewell	Popplewell	PMO	46	h46A2	90	0.689	33	25	Medium (10-30%)	15.6	1	1	0	148	C	14.6022	0.584	0.000186072	0.0349333	0.000749978	0.404606	0.570607	44	11	0.245	1.8	19.5	1.8	0.07	0.35	52	11	41	123	33.3	1.43	1.36	-35	-34.2	-34.5	-31.1	-36.6	-44.2	-33.55	-31.45	-34.72	-29.7	-9.66518	-23.2648
2009 Popplewell	Popplewell	PMO	46	h46A30/2	90	0.706	28	30	Excellent (>50%)	87.9	2	1	1	148	C	19.5887	0.653	4.8186e-05	0.01565	0.00150189	0.404606	0.551942	47	14	0.245	1.92	22.5	3.02	0.12	0.35	52	14.1	37.9	118	32.1	1.43	1.31	-48.5	-46.7	-47.5	-43.5	-49.6	-56.8	-46.31	-43.42	-47.31	-39.34	-12.7318	-24.2123
2009 Popplewell	Popplewell	PMO	46	h46A3	95	0.723	28	25	Good (30-50%)	49.7	2	1	1	148	C	19.2778	0.771	0.00014092	0.01565	0.00150189	0.404606	0.556094	48	12	0.245	1.96	23.5	2.62	0.11	0.35	52	12	40	123	32.5	1.43	1.33	-43.1	-41.9	-40.4	-36.4	-44.2	-45.9	-38.89	-35.69	-37.03	-29.59	-6.63056	-22.9576
2009 Popplewell	Popplewell	PMO	46	h46A30/3	95	0.74	23	30	Excellent (>50%)	74.6	2	1	1	148	C	22.8409	0.761	0.000119892	0.207306	0.00746865	0.404606	0.602539	43	13	0.245	1.76	18.5	2	0.08	0.35	52	12.9	39.1	118	33.1	1.43	1.35	-49.8	-46.7	-47	-43.1	-50	-53.3	-45.82	-41.7	-44.21	-38.94	-7.54078	-23.8315
2009 Popplewell	Popplewell	PMO	46	h46A30/4	98	0.76	20	30	Excellent (>50%)	87.3	2	1	1	148	C	20.6351	0.688	0.000100989	0.467942	0.0058531	0.535659	0.611321	40	12	0.245	1.63	15.5	1.24	0.05	0.35	52	12	40	118	33.9	1.43	1.38	-47.5	-44.6	-44.1	-41.9	-48.2	-50.8	-44.97	-41.68	-40.4	-35.98	-7.14382	-25.6999
2009 Popplewell	Popplewell	PMO	46	h46A4	103	0.777	20	25	Medium (10-30%)	21.2	1	1	0	148	C	15.6351	0.625	0.000152094	0.467942	0.0058531	0.535659	0.592338	44	11	0.245	1.8	19.5	1.8	0.07	0.35	52	11	41	123	33.3	1.43	1.36	-39.9	-37.7	-36.8	-34.1	-40.6	-42.8	-37.44	-35.3	-32.97	-30.29	-6.95444	-25.6253
2009 Popplewell	Popplewell	PMO	46	h46A30/5	103	0.794	15	30	Excellent (>50%)	76.7	2	1	1	148	C	20.6351	0.688	7.16e-05	0.21384	0.118778	0.535659	0.620071	40	12	0.245	1.63	15.5	1.24	0.05	0.35	52	12	40	118	33.9	1.43	1.38	-49.2	-45.9	-40.4	-41.3	-46.1	-50	-43.76	-42.11	-36.67	-32.67	-7.16657	-27.0942
2009 Popplewell	Popplewell	PMO	46	h46A6	123	0.912	0	25	Low (<10%)	5.4	0	0	0	148	C	16.5511	0.662	1.4e-05	0.00359021	0.000134802	0.503802	0.507255	36	9	0.245	1.47	11.5	0.18	0.01	0.35	52	9	43	123	35	1.43	1.43	-31.7	-28.7	-27.4	-27.8	-31.9	-38.6	-32.69	-27.17	-22.21	-22.39	-9.153	-23.1316
2009 Popplewell	Popplewell	PMO	46	h46A30/8	136	1.017	-18	30	Low (<10%)	1.5	0	0	0	148	C	-7.4804	-0.249	1.57e-05	0.204113	0.0941547	0.295792	0.501525	30	9	0.245	1.22	5.5	-1.3	-0.05	0.35	52	9	43	118	36.4	1.43	1.49	-15.8	-37.7	-33.1	-35	-37.1	-44.6	-16.06	-33.15	-29.75	-33.19	-4.31953	-22.0907
2009 Popplewell	Popplewell	PMO	46	h46A30/7	141	1.051	-23	30	Medium (10-30%)	18.5	1	1	0	148	C	-9.0748	-0.302	0.000441319	0.143842	0.0894595	0.295792	0.550108	30	9	0.245	1.22	5.5	-1.3	-0.05	0.35	52	9	43	118	36.4	1.43	1.49	-4.7	-36.6	-33.3	-32.4	-35.6	-44.7	-6.78	-31.16	-29.75	-31.6	-6.82873	-22.8951
2009 Popplewell	Popplewell	PMO	46	h46A11	143	1.047	-20	25	Low (<10%)	0.6	0	0	0	148	C	-12.5264	-0.501	0.00186431	0.22657	0.107255	0.295792	0.554868	20	5	0.245	0.82	-4.5	-3.08	-0.13	0.35	52	5	47	123	38.2	1.43	1.56	-1.9	-22.7	-20	-19.7	-26.9	-30.9	-3.13	-20.78	-18.41	-19.64	-3.63773	-21.0775
2009 Popplewell	Popplewell	PMO	46	h46A30/6	113	0.601	5	30	None	0	0	0	0	148	C	11.1796	0.373	3.92e-10	0.000238996	7.52e-07	0.0370829	0.409534	40	12	0.275	1.45	12.5	-0.64	-0.02	0.44	93	12	81	182	44.5	1.59	1.62	-43.5	-43.7	-42.4	-44.4	-47.9	-67.4	-44.28	-41.89	-43.88	-46.89	-17.3494	-34.4417
2009 Popplewell	Popplewell	PMO	46	h46A5	113	0.59	10	25	Low (<10%)	0.2	0	0	0	148	C	7.551	0.302	8.79e-09	0.000135429	1.46e-06	0.0370829	0.411426	36	9	0.275	1.31	8.5	-1.05	-0.04	0.44	93	9	84	187	44.9	1.59	1.63	-31.4	-30.5	-30.9	-34.1	-37.1	-53.6	-32.84	-29.24	-32.67	-35.36	-12.9666	-33.9566
2009 Popplewell	Popplewell	PMO	51	A25	62	0.318	146	25	Medium (10-30%)	14.9	1	1	0	233	A	4.3778	0.175	6.38e-05	0.00798519	0.000937388	0.130801	0.569145	36	9	0.26	1.38	10	-1.24	-0.05	0.46	108	9	99	208	47.6	1.78	1.83	-29.6	-27.4	-26.6	-21.6	-28.6	-40.3	-27.52	-24.9	-26.16	-25.4	-12.1556	-38.8917
2009 Popplewell	Popplewell	PMO	51	h51A	65	0.341	137	30	Medium (10-30%)	26.3	1	1	0	233	A	4.8728	0.162	4.38e-08	2.85e-05	7.23e-06	0.119465	0.445514	43	13	0.26	1.65	17	-0.5	-0.02	0.46	108	12.9	95.1	203	46.8	1.78	1.8	-37.7	-39.1	-36.8	-29.3	-40.4	-53.5	-34.36	-36.69	-33.52	-30.27	-13.1035	-36.5587
2009 Popplewell	Popplewell	PMO	53	h53A30/I	29	0.205	153	30	Excellent (>50%)	52.4	2	1	1	212	A	21.9194	0.731	5.46e-06	0.016282	0.00180347	0.555611	0.601431	50	15	0.275	1.82	22.5	1.01	0.04	0.44	93	15	78	182	42.8	1.59	1.56	-49.9	-48.6	-45.6	-43.2	-50	-57.6	-43.64	-42.97	-38.31	-36.04	-17.9922	-30.2821
2009 Popplewell	Popplewell	PMO	53	h53A30/2	32	0.219	150	30	Excellent (>50%)	87.2	2	1	1	212	A	21.6366	0.721	3.4e-06	0.00260741	0.000173323	0.555611	0.602933	53	16	0.275	1.93	25.5	1.51	0.05	0.44	93	15.9	77.1	182	42.4	1.59	1.54	-47	-42.7	-42.5	-42.1	-50.2	-58.8	-43.75	-39.04	-36.4	-37.02	-18.144	-33.2638
2009 Popplewell	Popplewell	PMO	53	h53A1	34	0.217	153	25	Medium (10-30%)	12.7	1	1	0	212	A	17.6167	0.705	1.91e-05	0.016282	0.00180347	0.0541301	0.58608	52	13	0.275	1.89	24.5	1.09	0.04	0.44	93	13	80	187	42.8	1.59	1.56	-40.4	-37.4	-36.4	-33.4	-40.5	-48.4	-34.94	-33.55	-30.79	-27.59	-17.9687	-30.2773
2009 Popplewell	Popplewell	PMO	53	h53A30/3	35	0.233	147	30	Excellent (>50%)	80.1	2	1	1	212	A	19.3684	0.646	2.14e-06	0.027115	0.000101012	0.0541301	0.536532	53	16	0.275	1.93	25.5	1.51	0.05	0.44	93	15.9	77.1	182	42.4	1.59	1.54	-45.5	-40.5	-33.8	-43.3	-50.5	-58.9	-43.86	-37.88	-29.44	-36.2	-18.113	-31.8288
2009 Popplewell	Popplewell	PMO	53	h53A2	37	0.231	150	25	Low (<10%)	9.7	0	0	0	212	A	16.6366	0.665	4.91e-06	0.00260741	0.000173323	0.0541301	0.547753	56	14	0.275	2.04	28.5	1.62	0.06	0.44	93	14	79	187	42.2	1.59	1.54	-37.9	-36.9	-32.8	-34	-41.1	-49.9	-35.05	-33.35	-27.97	-28.34	-17.9713	-29.1631
2009 Popplewell	Popplewell	PMO	53	h53A30/4	38	0.248	144	30	Good (30-50%)	38.6	2	1	1	212	A	18.2399	0.608	1.95e-06	0.0460368	0.000902879	0.0541301	0.48123	50	15	0.275	1.82	22.5	1.01	0.04	0.44	93	15	78	182	42.8	1.59	1.56	-44.3	-44.1	-34	-41.2	-48.1	-57.3	-42.37	-41.08	-29.1	-34.45	-17.698	-27.398
2009 Popplewell	Popplewell	PMO	53	h53A3	40	0.245	147	25	Low (<10%)	2	0	0	0	212	A	15.2731	0.611	3.21e-06	0.027115	0.000101012	0.0541301	0.474548	56	14	0.275	2.04	28.5	1.62	0.06	0.44	93	14	79	187	42.2	1.59	1.54	-38.1	-37.2	-26.7	-34.1	-43.1	-49.1	-36.73	-35.84	-22.63	-29.34	-12.1576	-25.6148
2009 Popplewell	Popplewell	PMO	53	h53A30/5	41	0.262	141	30	Low (<10%)	9.4	0	0	0	212	A	17.9381	0.598	2.15e-06	0.0696476	0.0123719	0.0696476	0.49692	47	14	0.275	1.71	19.5	0.52	0.02	0.44	93	14.1	78.9	182	43.3	1.59	1.58	-43.3	-41.6	-35.7	-37.6	-47.1	-55.1	-41.06	-39.94	-31.42	-33.55	-12.8851	-27.7621
2009 Popplewell	Popplewell	PMO	53	h53A4	43	0.259	144	25	Medium (10-30%)	10.5	1	1	0	212	A	14.03	0.561	5.47e-06	0.0460368	0.000902879	0.0541301	0.48558	48	12	0.275	1.75	20.5	0.55	0.02	0.44	93	12	81	187	43.3	1.59	1.57	-35.2	-32	-24.2	-30.4	-39	-46.2	-33.96	-30.06	-19.81	-25.27	-9.30226	-26.5246
2009 Popplewell	Popplewell	PMO	53	h53430/6	44	0.276	138	30	Good (30-50%)	35.9	2	1	1	212	A	15.3517	0.512	6.5e-06	0.0819351	0.0100154	0.0819351	0.571171	47	14	0.275	1.71	19.5	0.52	0.02	0.44	93	14.1	78.9	182	43.3	1.59	1.58	-43.2	-41.7	-36.5	-38.7	-46.1	-54.3	-42.03	-38.5	-32.08	-34.08	-8.69404	-27.5751
2009 Popplewell	Popplewell	PMO	53	h53A5	46	0.274	141	25	Low (<10%)	9	0	0	0	212	A	12.9381	0.518	2.97e-05	0.0696476	0.0123719	0.0696476	0.556092	48	12	0.275	1.75	20.5	0.55	0.02	0.44	93	12	81	187	43.3	1.59	1.57	-36.4	-34.9	-29.3	-31.4	-40.2	-45.5	-35	-32.66	-24.23	-26.58	-8.55214	-25.9401
2009 Popplewell	Popplewell	PMO	53	h53A6	49	0.288	138	25	Low (<10%)	0.3	0	0	0	212	A	10.5042	0.42	3.4e-05	0.0819351	0.0100154	0.0819351	0.54261	48	12	0.275	1.75	20.5	0.55	0.02	0.44	93	12	81	187	43.3	1.59	1.57	-36.2	-35	-30.5	-30.2	-39.1	-44.6	-35.96	-32.78	-26.95	-27.29	-6.74488	-25.9136
2009 Popplewell	Popplewell	PMO	53	h53B1	68	0.377	119	25	None	0	0	0	0	212	A	2.897	0.116	0.00011768	0.00890346	0.000404748	0.637632	0.620822	28	7	0.275	1.02	0.5	-2.12	-0.08	0.44	93	7	86	187	46	1.59	1.67	-23.7	-23.1	-21.1	-14.4	-24.8	-34.8	-23.97	-24.11	-19.87	-15.71	-11.8126	-31.339
2009 Popplewell	Popplewell	PMO	53	h53132	79	0.429	108	25	Low (<10%)	0.6	0	0	0	212	A	12.1639	0.487	5.42e-07	0.000706304	0.000150557	0.0121133	0.366843	48	12	0.275	1.75	20.5	0.55	0.02	0.44	93	12	81	187	43.3	1.59	1.57	-31.9	-36.9	-32.8	-25	-37.8	-46.3	-32.57	-33.58	-29.83	-27.82	-11.0541	-32.5039
2009 Popplewell	Popplewell	PMO	53	h53B3	89	0.476	98	25	Low (<10%)	3	0	0	0	212	A	12.6967	0.508	1.83e-05	0.0226297	0.000777499	0.235604	0.52839	48	12	0.275	1.75	20.5	0.55	0.02	0.44	93	12	81	187	43.3	1.59	1.57	-35.3	-38.4	-36.2	-28.4	-41	-45.6	-33.93	-32.02	-34.32	-27.77	-5.33364	-37.6364
2009 Popplewell	Popplewell	PMO	53	h53C1	108	0.566	79	25	None	0	0	0	0	212	A	9.1647	0.367	7.26e-07	0.0370829	2.28e-05	0.0370829	0.542531	48	12	0.275	1.75	20.5	0.55	0.02	0.44	93	12	81	187	43.3	1.59	1.57	-33.2	-34.1	-31.5	-27.2	-39.2	-47.3	-33.93	-33.49	-33.38	-29.99	-10.6087	-33.4917
2009 Popplewell	Popplewell	PMO	53	h53C2	115	0.599	72	25	None	0	0	0	0	212	A	6.6241	0.265	7.25e-09	0.000139047	2.93e-06	0.0370829	0.429645	56	14	0.275	2.04	28.5	1.62	0.06	0.44	93	14	79	187	42.2	1.59	1.54	-32.5	-30	-32.3	-31.4	-36.4	-52.1	-32.38	-30.75	-32.85	-33.23	-12.5854	-34.054
2009 Popplewell	Popplewell	PMO	53	h53C3	127	0.656	60	25	None	0	0	0	0	212	A	13.8484	0.554	1.09e-07	0.0068114	0.000146761	0.0068114	0.387102	60	15	0.275	2.18	32.5	2.16	0.08	0.44	93	15	78	187	41.7	1.59	1.52	-34.8	-35.9	-35.1	-31.9	-37.5	-53.1	-35.45	-32.89	-33.68	-35.55	-15.3257	-34.0943
2009 Popplewell	Popplewell	PMO	53	h53D1	148	0.755	39	25	None	0	0	0	0	212	A	4.10134	0.164	1.38e-05	0.0120048	0.000894134	0.0421108	0.432719	52	13	0.275	1.89	24.5	1.09	0.04	0.44	93	13	80	187	42.8	1.59	1.56	-35.5	-43.7	-36.7	-31.2	-38.7	-50.2	-35.03	-39.82	-35.56	-35.61	-12.2465	-30.4656
2009 Popplewell	Popplewell	PMO	53	h53D2	157	1.142	30	25	Low (<10%)	0.1	0	0	0	212	A	2.67508	0.107	3.22e-05	0.00748856	0.000368011	0.22657	0.522255	48	12	0.245	1.96	23.5	2.62	0.11	0.35	52	12	40	123	32.5	1.43	1.33	-5	-42.4	-34.4	-39.6	-43.4	-50.7	-4.12	-35.87	-27.89	-35.89	-19.8873	-21.5887
2009 Popplewell	Popplewell	PMO	53	H53D3	169	0.854	18	25	Low (<10%)	3.7	0	0	0	212	A	8.54644	0.342	0.000543711	0.0402099	0.00149969	0.133976	0.538301	36	9	0.275	1.31	8.5	-1.05	-0.04	0.44	93	9	84	187	44.9	1.59	1.63	-35.7	-34.6	-36.4	-33.2	-35.8	-39.4	-33.4	-31	-32.24	-30.4	-10.5417	-25.9165
2009 Popplewell	Popplewell	PMO	53	h53D4	181	0.91	6	25	Medium (10-30%)	12.3	1	1	0	212	A	13.9893	0.56	0.000805414	0.147081	0.118607	0.383331	0.678334	32	8	0.275	1.16	4.5	-1.59	-0.06	0.44	93	8	85	187	45.4	1.59	1.65	-31.2	-30.5	-28.3	-26.7	-29.9	-37.5	-30.72	-26.47	-27.13	-28.02	-11.3357	-24.768
2009 Popplewell	Popplewell	PMO	53	h53D5	187	0.939	0	25	Low (<10%)	7.9	0	0	0	212	A	16.6618	0.666	0.00303788	0.0306749	0.0136056	0.383331	0.712616	36	9	0.275	1.31	8.5	-1.05	-0.04	0.44	93	9	84	187	44.9	1.59	1.63	-34.8	-35.7	-32.3	-32.4	-33.7	-38	-34.75	-32.04	-30.68	-31	-2.69848	-22.4765
[truncated: 15 more columns]
